# Supplementary material for: The genomic response to urbanization in the damselfly Ischnura elegans
Source: Evol Appl. 2023 Oct 11;16(11):1805–18. doi: 10.1111/eva.13603 (PMC10681423; doi:10.1111/eva.13603)
Supplement: Supplementary file 2 — Table S1. Table S2. Table S3. Table S4. [file EVA-16-1805-s002.xlsx]

## Sheet: TableS1
Table S1. Genetic diversity on X chromosome and in the regions of putative inversions
R - Rural, U - Urban, N - number of individuals analyzed,
meanN - mean number of individuals genotyped per SNP
Hs - expected heterozygosity (gene diversity) calculated for all SNPs from noninverted autosomal regions
inv_ch5 - 5 Mb inversion on chromosome 5
inv_XL - 23 Mb putative inversion on X chromosome
inv_XR - 20 Mb putative inversion on X chromosome
non_inv_X - X chromosome excluding putative inversions
Locality	Region	Type	N	Latitude	Longitude	Urban_index	meanN_inv_ch5	Hs_inv_ch5	meanN_inv_XL	Hs_inv_XL	meanN_inv_XR	Hs_inv_XR	meanN_non_inv_X	Hs_non_inv_X
Pl_N_R1	PL N	R	20	53.413	14.381	0.02	14.7	0.191	8.3	0.3	9.8	0.344	8.4	0.192
Pl_N_R2	PL N	R	20	53.558	14.318	1.49	17.2	0.18	13	0.288	13.3	0.189	12.5	0.2
Pl_N_R3	PL N	R	20	53.416	15.051	0.71	17.7	0.202	13.3	0.307	13.5	0.371	12.8	0.202
Pl_N_R4	PL N	R	20	53.322	14.621	0	17.6	0.179	13.2	0.293	13.4	0.321	12.6	0.194
Pl_N_R5	PL N	R	19	53.481	14.494	0.05	14.6	0.17	8.6	0.269	9.7	0.325	8.8	0.196
Average	PL N	R	19.8	NA	NA	0.454	16.36	0.1844	11.28	0.2914	11.94	0.31	11.02	0.1968
Pl_N_U1	PL N	U	20	53.433	14.461	38.31	18	0.194	13.9	0.314	14	0.341	13.4	0.195
Pl_N_U2	PL N	U	20	53.445	14.537	36.51	17.2	0.197	12.5	0.288	12.6	0.281	11.9	0.199
Pl_N_U3	PL N	U	21	53.451	14.566	51.94	18.7	0.2	13.6	0.296	13.8	0.311	13.2	0.198
Pl_N_U4	PL N	U	17	53.372	14.661	46.51	14.9	0.181	10.5	0.31	11	0.245	10.3	0.198
Pl_N_U5	PL N	U	16	53.462	14.584	35.21	13.7	0.217	10	0.29	10.1	0.283	9.5	0.192
Average	PL N	U	18.8	NA	NA	41.696	16.5	0.1978	12.1	0.2996	12.3	0.2922	11.66	0.1964
Pl_S_R1	PL S	R	20	50.013	20.287	0	16.6	0.214	13.7	0.072	13.7	0.056	12.6	0.174
Pl_S_R2	PL S	R	19	49.944	20.415	0.39	16	0.224	12.6	0.122	13.3	0.059	12.4	0.175
Pl_S_R3	PL S	R	20	50.109	20.349	0	16.6	0.226	13.4	0.066	13	0.132	12.4	0.173
Pl_S_R4	PL S	R	19	50.086	19.518	0.23	15.7	0.232	11.7	0.102	12.2	0.048	11.6	0.174
Pl_S_R5	PL S	R	20	50.215	19.872	1.87	17.1	0.228	13.8	0.081	14.2	0.052	13.1	0.179
Pl_S_R6	PL S	R	19	50.083	19.397	0.36	15.7	0.216	12.6	0.07	13	0.052	12.1	0.18
Average	PL S	R	19.5	NA	NA	0.475	16.2833	0.223333	12.9667	0.0855	13.2333	0.0665	12.3667	0.175833
Pl_S_U1	PL S	U	20	50.281	19.021	33.57	16.6	0.236	11.6	0.128	12.6	0.066	11.6	0.17
Pl_S_U2	PL S	U	20	50.281	18.975	23.94	16.6	0.205	11.8	0.097	12.3	0.063	11.2	0.176
Pl_S_U3	PL S	U	17	50.027	19.954	25.25	14.2	0.229	11.7	0.073	11.5	0.052	10.7	0.178
Pl_S_U4	PL S	U	16	50.036	19.929	34.51	13	0.215	10.6	0.105	10.5	0.067	10	0.176
Pl_S_U5	PL S	U	19	50.065	19.987	23.94	16.3	0.233	12	0.073	12.6	0.058	11.8	0.177
Average	PL S	U	18.4	NA	NA	28.242	15.34	0.2236	11.54	0.0952	11.9	0.0612	11.06	0.1754
Se_S_R1	SE	R	20	55.738	13.153	0.21	17	0.132	13.2	0.101	13.6	0.052	12.3	0.195
Se_S_R2	SE	R	20	55.576	13.211	0	13.6	0.126	7.9	0.094	9.1	0.064	7.1	0.201
Se_S_R3	SE	R	20	55.575	13.239	0	14.4	0.138	9.6	0.099	9.8	0.049	8.8	0.198
Se_S_R4	SE	R	20	55.633	13.151	0.1	17.4	0.138	13.5	0.093	13.4	0.055	12.5	0.2
Se_S_R5	SE	R	20	55.701	13.364	0.4	16.7	0.123	13	0.099	13.4	0.052	12.1	0.192
Average	SE	R	20	NA	NA	0.142	15.82	0.1314	11.44	0.0972	11.86	0.0544	10.56	0.1972
Se_S_U1	SE	U	21	55.705	13.203	25.29	17.1	0.126	12.7	0.099	12.9	0.048	11.5	0.195
Se_S_U2	SE	U	20	55.609	13.051	31.61	17.2	0.127	14.4	0.096	14.1	0.046	12.5	0.197
Se_S_U3	SE	U	20	55.592	12.995	38.61	14.3	0.133	9.1	0.102	10	0.048	8.6	0.195
Se_S_U4	SE	U	20	55.576	13.056	28.85	17	0.138	14.4	0.103	14.4	0.058	12.5	0.196
Se_S_U5	SE	U	20	55.64	13.218	27.09	17.4	0.133	14.4	0.104	14.2	0.049	12.6	0.2
Average	SE	U	20.2	NA	NA	30.29	16.6	0.1314	13	0.1008	13.12	0.0498	11.54	0.1966

## Sheet: TableS2
Table S2. Pearson correlations between the urbanization score and several environmental and climatic variables
The land cover variables are calculated as the fraction of the respective land cover within 1 km radius;
temperature and precipitation were Z-standardized within regions before calculating correlations
p - Holm corrected p-value
Variable	r	p
tree cover fraction	-0.09	1
grassland fraction	-0.4	0.11
cropland fraction	-0.55	0.0063
water bodies fraction	-0.07	1
mean annual temperature	0.74	1.67e-05
maximum annual temperature	0.6	0.00199
minimum annual temperature	0.69	0.000144
annual precipitation	-0.36	0.133

## Sheet: TableS3
Table S3. The overlap between urbanization and temperature candidates.
dataset	analysis	cand_both	cand_urbanization_only	cand_temperature_only	cand_none	fr_cand_both
All regions combined	BP	54	257	265	228258	0.094
PL N	BP	178	206	310	205677	0.256
PL S	BP	50	298	364	176772	0.07
SE	LFMM	15	28	4	182836	0.319
SE	BP	220	479	385	182483	0.203

## Sheet: TableS4
Table S4. The enrichment analysis
Term - name of GO term
Region - geographic region (PL S, PL N, SE), ALL - genes associated with candidate SNPs identified in the entire dataset; broadUR - genes associated with candidate SNPs in any dataset
Annotated - the number of genes in a category annotated among all genes associated with all SNPs present in a given dataset
Significant - the observed number of genes in a category associated with candidate SNPs
Expcted - the number of genes in a category expected to be associated with candidate SNPs by chance
P - Fisher's exact test P value
GO.ID	Term	region	Annotated	Significant	Expected	P
GO:0050808	synapse organization	broadUR	260	44	24.57	1.7e-05
GO:0046638	positive regulation of alpha-beta T cell...	broadUR	11	6	1.04	0.00021
GO:2001224	positive regulation of neuron migration	broadUR	15	7	1.42	0.00021
GO:0042476	odontogenesis	broadUR	50	11	4.73	0.00031
GO:0042423	catecholamine biosynthetic process	broadUR	19	6	1.8	0.00032
GO:0071526	semaphorin-plexin signaling pathway	broadUR	12	6	1.13	0.00039
GO:0021697	cerebellar cortex formation	broadUR	13	6	1.23	0.00066
GO:0010469	regulation of signaling receptor activit...	broadUR	84	15	7.94	0.00086
GO:0003006	developmental process involved in reprod...	broadUR	668	78	63.13	0.00104
GO:0045475	locomotor rhythm	broadUR	41	11	3.87	0.00107
GO:2000831	regulation of steroid hormone secretion	broadUR	10	5	0.95	0.00124
GO:0120033	negative regulation of plasma membrane b...	broadUR	15	6	1.42	0.00163
GO:0070887	cellular response to chemical stimulus	broadUR	858	89	81.09	0.00204
GO:0048808	male genitalia morphogenesis	broadUR	24	8	2.27	0.00205
GO:0065009	regulation of molecular function	broadUR	827	93	78.16	0.00206
GO:0043704	photoreceptor cell fate specification	broadUR	11	5	1.04	0.0021
GO:0071679	commissural neuron axon guidance	broadUR	11	5	1.04	0.0021
GO:0048016	inositol phosphate-mediated signaling	broadUR	22	7	2.08	0.00214
GO:0032879	regulation of localization	broadUR	805	105	76.08	0.00233
GO:0016201	synaptic target inhibition	broadUR	16	6	1.51	0.00241
GO:0097374	sensory neuron axon guidance	broadUR	16	6	1.51	0.00241
GO:0045167	asymmetric protein localization involved...	broadUR	22	7	2.08	0.00309
GO:0060446	branching involved in open tracheal syst...	broadUR	29	8	2.74	0.00326
GO:0002052	positive regulation of neuroblast prolif...	broadUR	12	5	1.13	0.00332
GO:0021537	telencephalon development	broadUR	111	15	10.49	0.00342
GO:0032835	glomerulus development	broadUR	29	7	2.74	0.00344
GO:0007411	axon guidance	broadUR	246	43	23.25	0.00372
GO:0072503	cellular divalent inorganic cation homeo...	broadUR	132	21	12.48	0.00381
GO:0035150	regulation of tube size	broadUR	82	15	7.75	0.00387
GO:0001503	ossification	broadUR	105	17	9.92	0.00394
GO:0007606	sensory perception of chemical stimulus	broadUR	89	14	8.41	0.00465
GO:0050680	negative regulation of epithelial cell p...	broadUR	42	10	3.97	0.00467
GO:0021516	dorsal spinal cord development	broadUR	13	5	1.23	0.00498
GO:0045186	zonula adherens assembly	broadUR	13	5	1.23	0.00498
GO:0007157	heterophilic cell-cell adhesion via plas...	broadUR	30	8	2.84	0.00535
GO:0090596	sensory organ morphogenesis	broadUR	271	40	25.61	0.00594
GO:0048149	behavioral response to ethanol	broadUR	37	9	3.5	0.00618
GO:0070983	dendrite guidance	broadUR	19	6	1.8	0.00639
GO:2000648	positive regulation of stem cell prolife...	broadUR	19	6	1.8	0.00639
GO:0048675	axon extension	broadUR	85	11	8.03	0.0065
GO:0007268	chemical synaptic transmission	broadUR	302	34	28.54	0.00657
GO:0010812	negative regulation of cell-substrate ad...	broadUR	22	5	2.08	0.00674
GO:0048806	genitalia development	broadUR	60	16	5.67	0.00679
GO:0007173	epidermal growth factor receptor signali...	broadUR	79	12	7.47	0.00681
GO:0050767	regulation of neurogenesis	broadUR	390	50	36.86	0.00697
GO:0045217	cell-cell junction maintenance	broadUR	17	6	1.61	0.00714
GO:0050931	pigment cell differentiation	broadUR	14	5	1.32	0.00715
GO:0045665	negative regulation of neuron differenti...	broadUR	104	18	9.83	0.00774
GO:0045664	regulation of neuron differentiation	broadUR	330	47	31.19	0.00819
GO:0007416	synapse assembly	broadUR	150	18	14.18	0.00829
GO:0035113	embryonic appendage morphogenesis	broadUR	45	8	4.25	0.00881
GO:0034341	response to interferon-gamma	broadUR	23	5	2.17	0.00886
GO:0007478	leg disc morphogenesis	broadUR	51	6	4.82	0.00894
GO:0007015	actin filament organization	broadUR	148	13	13.99	0.00899
GO:0007200	phospholipase C-activating G protein-cou...	broadUR	33	8	3.12	0.00988
GO:0008293	torso signaling pathway	broadUR	15	5	1.42	0.00991
GO:0006829	zinc ion transport	broadUR	10	4	0.95	0.01039
GO:0007362	terminal region determination	broadUR	10	4	0.95	0.01039
GO:0046639	negative regulation of alpha-beta T cell...	broadUR	10	4	0.95	0.01039
GO:0048266	behavioral response to pain	broadUR	10	4	0.95	0.01039
GO:0050810	regulation of steroid biosynthetic proce...	broadUR	35	6	3.31	0.01042
GO:0007389	pattern specification process	broadUR	359	45	33.93	0.01249
GO:0045165	cell fate commitment	broadUR	278	37	26.27	0.01249
GO:2000177	regulation of neural precursor cell prol...	broadUR	47	11	4.44	0.01304
GO:0008593	regulation of Notch signaling pathway	broadUR	87	10	8.22	0.01359
GO:0001841	neural tube formation	broadUR	49	5	4.63	0.0137
GO:0015849	organic acid transport	broadUR	116	10	10.96	0.01384
GO:0048839	inner ear development	broadUR	88	14	8.32	0.01472
GO:0007465	R7 cell fate commitment	broadUR	11	4	1.04	0.01513
GO:0007629	flight behavior	broadUR	11	4	1.04	0.01513
GO:0036342	post-anal tail morphogenesis	broadUR	11	4	1.04	0.01513
GO:0055069	zinc ion homeostasis	broadUR	11	4	1.04	0.01513
GO:0007560	imaginal disc morphogenesis	broadUR	222	23	20.98	0.01526
GO:0035556	intracellular signal transduction	broadUR	780	85	73.72	0.01546
GO:0019991	septate junction assembly	broadUR	43	9	4.06	0.0169
GO:0006937	regulation of muscle contraction	broadUR	67	12	6.33	0.01699
GO:0002062	chondrocyte differentiation	broadUR	36	7	3.4	0.0174
GO:0048596	embryonic camera-type eye morphogenesis	broadUR	17	5	1.61	0.01744
GO:0007631	feeding behavior	broadUR	87	15	8.22	0.01837
GO:0021533	cell differentiation in hindbrain	broadUR	12	4	1.13	0.02103
GO:0031069	hair follicle morphogenesis	broadUR	12	4	1.13	0.02103
GO:0060117	auditory receptor cell development	broadUR	12	4	1.13	0.02103
GO:0001952	regulation of cell-matrix adhesion	broadUR	42	6	3.97	0.0212
GO:0072175	epithelial tube formation	broadUR	70	9	6.62	0.02194
GO:1902414	protein localization to cell junction	broadUR	41	6	3.87	0.02198
GO:0001656	metanephros development	broadUR	36	8	3.4	0.02201
GO:0016082	synaptic vesicle priming	broadUR	18	5	1.7	0.02233
GO:0050918	positive chemotaxis	broadUR	18	5	1.7	0.02233
GO:1903307	positive regulation of regulated secreto...	broadUR	18	5	1.7	0.02233
GO:1902532	negative regulation of intracellular sig...	broadUR	207	22	19.56	0.02367
GO:0001895	retina homeostasis	broadUR	31	5	2.93	0.025
GO:0051336	regulation of hydrolase activity	broadUR	348	33	32.89	0.02529
GO:0010466	negative regulation of peptidase activit...	broadUR	60	3	5.67	0.02566
GO:0007427	epithelial cell migration, open tracheal...	broadUR	25	6	2.36	0.02569
GO:0055059	asymmetric neuroblast division	broadUR	25	6	2.36	0.02569
GO:0007413	axonal fasciculation	broadUR	32	7	3.02	0.02679
GO:0060259	regulation of feeding behavior	broadUR	39	7	3.69	0.02802
GO:0042078	germ-line stem cell division	broadUR	23	5	2.17	0.02815
GO:0003209	cardiac atrium morphogenesis	broadUR	13	4	1.23	0.02816
GO:0007280	pole cell migration	broadUR	13	4	1.23	0.02816
GO:0007506	gonadal mesoderm development	broadUR	13	4	1.23	0.02816
GO:0021680	cerebellar Purkinje cell layer developme...	broadUR	13	4	1.23	0.02816
GO:0070593	dendrite self-avoidance	broadUR	13	4	1.23	0.02816
GO:0015850	organic hydroxy compound transport	broadUR	88	11	8.32	0.02818
GO:0009755	hormone-mediated signaling pathway	broadUR	87	10	8.22	0.02842
GO:0007298	border follicle cell migration	broadUR	70	12	6.62	0.0291
GO:0008045	motor neuron axon guidance	broadUR	70	12	6.62	0.0291
GO:0002066	columnar/cuboidal epithelial cell develo...	broadUR	177	25	16.73	0.03041
GO:0098722	asymmetric stem cell division	broadUR	36	7	3.4	0.03081
GO:0048859	formation of anatomical boundary	broadUR	34	5	3.21	0.03281
GO:0046677	response to antibiotic	broadUR	189	25	17.86	0.033
GO:0019221	cytokine-mediated signaling pathway	broadUR	91	13	8.6	0.03309
GO:0007613	memory	broadUR	121	21	11.44	0.03361
GO:0030902	hindbrain development	broadUR	79	19	7.47	0.03367
GO:0072499	photoreceptor cell axon guidance	broadUR	20	5	1.89	0.03456
GO:0055013	cardiac muscle cell development	broadUR	31	6	2.93	0.03457
GO:0007435	salivary gland morphogenesis	broadUR	55	10	5.2	0.03468
GO:0048705	skeletal system morphogenesis	broadUR	83	14	7.84	0.03541
GO:0050768	negative regulation of neurogenesis	broadUR	158	22	14.93	0.03589
GO:0008543	fibroblast growth factor receptor signal...	broadUR	44	9	4.16	0.03599
GO:0050679	positive regulation of epithelial cell p...	broadUR	54	9	5.1	0.03634
GO:0045761	regulation of adenylate cyclase activity	broadUR	14	4	1.32	0.03657
GO:0036445	neuronal stem cell division	broadUR	27	6	2.55	0.0366
GO:0007601	visual perception	broadUR	70	11	6.62	0.03864
GO:0018105	peptidyl-serine phosphorylation	broadUR	91	12	8.6	0.03927
GO:0042593	glucose homeostasis	broadUR	94	15	8.88	0.04061
GO:0007187	G protein-coupled receptor signaling pat...	broadUR	50	9	4.73	0.04183
GO:0048867	stem cell fate determination	broadUR	21	5	1.98	0.04196
GO:0050772	positive regulation of axonogenesis	broadUR	47	7	4.44	0.04216
GO:0050673	epithelial cell proliferation	broadUR	120	23	11.34	0.04254
GO:0048592	eye morphogenesis	broadUR	230	33	21.74	0.04257
GO:0045138	nematode male tail tip morphogenesis	broadUR	28	6	2.65	0.04301
GO:0098662	inorganic cation transmembrane transport	broadUR	233	27	22.02	0.04469
GO:0030856	regulation of epithelial cell differenti...	broadUR	48	9	4.54	0.04492
GO:0006816	calcium ion transport	broadUR	128	16	12.1	0.04509
GO:0060323	head morphogenesis	broadUR	26	6	2.46	0.04523
GO:0040013	negative regulation of locomotion	broadUR	93	17	8.79	0.04534
GO:0003143	embryonic heart tube morphogenesis	broadUR	33	6	3.12	0.04544
GO:0021915	neural tube development	broadUR	81	12	7.66	0.04553
GO:0016331	morphogenesis of embryonic epithelium	broadUR	138	17	13.04	0.04567
GO:0140352	export from cell	broadUR	452	49	42.72	0.04569
GO:0046532	regulation of photoreceptor cell differe...	broadUR	28	6	2.65	0.04595
GO:0042759	long-chain fatty acid biosynthetic proce...	broadUR	15	4	1.42	0.04626
GO:0046949	fatty-acyl-CoA biosynthetic process	broadUR	15	4	1.42	0.04626
GO:0072073	kidney epithelium development	broadUR	58	9	5.48	0.04652
GO:0042675	compound eye cone cell differentiation	broadUR	16	4	1.51	0.04678
GO:0042596	fear response	broadUR	20	4	1.89	0.04687
GO:0071560	cellular response to transforming growth...	broadUR	75	8	7.09	0.04695
GO:0099518	vesicle cytoskeletal trafficking	broadUR	24	3	2.27	0.04721
GO:0000165	MAPK cascade	broadUR	258	23	24.38	0.04798
GO:0060563	neuroepithelial cell differentiation	broadUR	36	7	3.4	0.04802
GO:0055002	striated muscle cell development	broadUR	91	12	8.6	0.04813
GO:0007204	positive regulation of cytosolic calcium...	broadUR	80	11	7.56	0.04997
GO:1904752	regulation of vascular associated smooth...	ALL	10	3	0.25	0.0017
GO:0003209	cardiac atrium morphogenesis	ALL	13	3	0.33	0.0038
GO:0042759	long-chain fatty acid biosynthetic proce...	ALL	15	3	0.38	0.0058
GO:2001224	positive regulation of neuron migration	ALL	15	3	0.38	0.0058
GO:0061515	myeloid cell development	ALL	29	4	0.73	0.0068
GO:0098751	bone cell development	ALL	17	3	0.43	0.0083
GO:0007015	actin filament organization	ALL	148	6	3.75	0.0084
GO:0060465	pharynx development	ALL	19	3	0.48	0.0114
GO:0055013	cardiac muscle cell development	ALL	31	4	0.79	0.0129
GO:0055010	ventricular cardiac muscle tissue morpho...	ALL	20	3	0.51	0.0132
GO:0072503	cellular divalent inorganic cation homeo...	ALL	132	8	3.35	0.0152
GO:0007162	negative regulation of cell adhesion	ALL	71	5	1.8	0.0157
GO:0042423	catecholamine biosynthetic process	ALL	19	3	0.48	0.0159
GO:0007416	synapse assembly	ALL	150	6	3.8	0.0181
GO:0003143	embryonic heart tube morphogenesis	ALL	33	3	0.84	0.0202
GO:0046676	negative regulation of insulin secretion	ALL	24	3	0.61	0.0217
GO:0061098	positive regulation of protein tyrosine ...	ALL	24	3	0.61	0.0217
GO:0019991	septate junction assembly	ALL	43	4	1.09	0.0225
GO:1900006	positive regulation of dendrite developm...	ALL	43	4	1.09	0.0225
GO:0050810	regulation of steroid biosynthetic proce...	ALL	35	4	0.89	0.0244
GO:0042476	odontogenesis	ALL	50	4	1.27	0.0246
GO:0006829	zinc ion transport	ALL	10	2	0.25	0.0251
GO:0007362	terminal region determination	ALL	10	2	0.25	0.0251
GO:0014866	skeletal myofibril assembly	ALL	10	2	0.25	0.0251
GO:0042559	pteridine-containing compound biosynthet...	ALL	10	2	0.25	0.0251
GO:0060297	regulation of sarcomere organization	ALL	10	2	0.25	0.0251
GO:0071600	otic vesicle morphogenesis	ALL	10	2	0.25	0.0251
GO:1901381	positive regulation of potassium ion tra...	ALL	10	2	0.25	0.0251
GO:2000831	regulation of steroid hormone secretion	ALL	10	2	0.25	0.0251
GO:0042337	cuticle development involved in chitin-b...	ALL	13	2	0.33	0.0252
GO:0060421	positive regulation of heart growth	ALL	15	2	0.38	0.0252
GO:0051961	negative regulation of nervous system de...	ALL	192	9	4.87	0.0287
GO:0008543	fibroblast growth factor receptor signal...	ALL	44	4	1.12	0.0293
GO:0006376	mRNA splice site selection	ALL	11	2	0.28	0.0301
GO:0007205	protein kinase C-activating G protein-co...	ALL	11	2	0.28	0.0301
GO:0007465	R7 cell fate commitment	ALL	11	2	0.28	0.0301
GO:0043704	photoreceptor cell fate specification	ALL	11	2	0.28	0.0301
GO:0055069	zinc ion homeostasis	ALL	11	2	0.28	0.0301
GO:0097494	regulation of vesicle size	ALL	11	2	0.28	0.0301
GO:0050771	negative regulation of axonogenesis	ALL	27	3	0.68	0.0351
GO:0032958	inositol phosphate biosynthetic process	ALL	12	2	0.3	0.0356
GO:0045022	early endosome to late endosome transpor...	ALL	12	2	0.3	0.0356
GO:0045986	negative regulation of smooth muscle con...	ALL	12	2	0.3	0.0356
GO:0030901	midbrain development	ALL	30	3	0.76	0.0391
GO:1902930	regulation of alcohol biosynthetic proce...	ALL	29	3	0.73	0.0409
GO:0021516	dorsal spinal cord development	ALL	13	2	0.33	0.0413
GO:0021697	cerebellar cortex formation	ALL	13	2	0.33	0.0413
GO:0033059	cellular pigmentation	ALL	13	2	0.33	0.0413
GO:0034505	tooth mineralization	ALL	13	2	0.33	0.0413
GO:0042438	melanin biosynthetic process	ALL	13	2	0.33	0.0413
GO:0045186	zonula adherens assembly	ALL	13	2	0.33	0.0413
GO:1902866	regulation of retina development in came...	ALL	13	2	0.33	0.0413
GO:0045793	positive regulation of cell size	ALL	32	3	0.81	0.046
GO:0045665	negative regulation of neuron differenti...	ALL	104	6	2.64	0.047
GO:0030336	negative regulation of cell migration	ALL	76	6	1.93	0.0471
GO:0009880	embryonic pattern specification	ALL	136	5	3.45	0.0475
GO:0045761	regulation of adenylate cyclase activity	ALL	14	2	0.35	0.0475
GO:0050931	pigment cell differentiation	ALL	14	2	0.35	0.0475
GO:0097150	neuronal stem cell population maintenanc...	ALL	14	2	0.35	0.0475
GO:0031344	regulation of cell projection organizati...	ALL	314	12	7.96	0.0483
GO:0061008	hepaticobiliary system development	ALL	81	4	2.05	0.0495
GO:0034341	response to interferon-gamma	ALL	23	2	0.58	0.0498
GO:2001224	positive regulation of neuron migration	PL N	15	4	0.38	0.00043
GO:2000831	regulation of steroid hormone secretion	PL N	10	3	0.25	0.00166
GO:0046638	positive regulation of alpha-beta T cell...	PL N	11	3	0.28	0.00225
GO:0001503	ossification	PL N	105	6	2.66	0.00237
GO:0032370	positive regulation of lipid transport	PL N	24	4	0.61	0.00279
GO:0035096	larval midgut cell programmed cell death	PL N	12	3	0.3	0.00294
GO:0032879	regulation of localization	PL N	797	29	20.2	0.00304
GO:0140352	export from cell	PL N	446	15	11.3	0.00353
GO:0016319	mushroom body development	PL N	44	5	1.12	0.00468
GO:0019233	sensory perception of pain	PL N	48	5	1.22	0.00882
GO:0042423	catecholamine biosynthetic process	PL N	19	3	0.48	0.01139
GO:0051602	response to electrical stimulus	PL N	19	3	0.48	0.01139
GO:0048016	inositol phosphate-mediated signaling	PL N	22	3	0.56	0.01213
GO:0007623	circadian rhythm	PL N	120	8	3.04	0.01399
GO:0072503	cellular divalent inorganic cation homeo...	PL N	130	8	3.3	0.01515
GO:0006820	anion transport	PL N	210	8	5.32	0.01581
GO:0045167	asymmetric protein localization involved...	PL N	22	3	0.56	0.01713
GO:0045475	locomotor rhythm	PL N	40	4	1.01	0.01762
GO:0006816	calcium ion transport	PL N	127	6	3.22	0.01995
GO:0071214	cellular response to abiotic stimulus	PL N	126	5	3.19	0.02036
GO:0051179	localization	PL N	1744	54	44.2	0.02095
GO:0030048	actin filament-based movement	PL N	50	4	1.27	0.02457
GO:0006829	zinc ion transport	PL N	10	2	0.25	0.02506
GO:0030536	larval feeding behavior	PL N	10	2	0.25	0.02506
GO:0042455	ribonucleoside biosynthetic process	PL N	10	2	0.25	0.02506
GO:0046639	negative regulation of alpha-beta T cell...	PL N	10	2	0.25	0.02506
GO:0048266	behavioral response to pain	PL N	10	2	0.25	0.02506
GO:0090077	foam cell differentiation	PL N	13	2	0.33	0.02516
GO:0010659	cardiac muscle cell apoptotic process	PL N	18	2	0.46	0.02519
GO:0050432	catecholamine secretion	PL N	23	2	0.58	0.02523
GO:0009145	purine nucleoside triphosphate biosynthe...	PL N	39	2	0.99	0.02534
GO:0001763	morphogenesis of a branching structure	PL N	100	3	2.53	0.02571
GO:0021537	telencephalon development	PL N	110	6	2.79	0.02624
GO:0061337	cardiac conduction	PL N	24	3	0.61	0.02973
GO:0007629	flight behavior	PL N	11	2	0.28	0.03013
GO:0035071	salivary gland cell autophagic cell deat...	PL N	11	2	0.28	0.03013
GO:0043370	regulation of CD4-positive, alpha-beta T...	PL N	11	2	0.28	0.03013
GO:0055069	zinc ion homeostasis	PL N	11	2	0.28	0.03013
GO:0071679	commissural neuron axon guidance	PL N	11	2	0.28	0.03013
GO:0045138	nematode male tail tip morphogenesis	PL N	28	3	0.71	0.03269
GO:0051209	release of sequestered calcium ion into ...	PL N	37	3	0.94	0.03531
GO:2000177	regulation of neural precursor cell prol...	PL N	47	3	1.19	0.03549
GO:0021549	cerebellum development	PL N	56	4	1.42	0.0355
GO:0006895	Golgi to endosome transport	PL N	12	2	0.3	0.03557
GO:0031069	hair follicle morphogenesis	PL N	12	2	0.3	0.03557
GO:0086002	cardiac muscle cell action potential inv...	PL N	12	2	0.3	0.03557
GO:0002027	regulation of heart rate	PL N	29	3	0.74	0.03581
GO:0065009	regulation of molecular function	PL N	817	24	20.71	0.03784
GO:0007157	heterophilic cell-cell adhesion via plas...	PL N	30	3	0.76	0.03907
GO:0060259	regulation of feeding behavior	PL N	39	4	0.99	0.04028
GO:0031116	positive regulation of microtubule polym...	PL N	13	2	0.33	0.04135
GO:0032309	icosanoid secretion	PL N	13	2	0.33	0.04135
GO:0048935	peripheral nervous system neuron develop...	PL N	13	2	0.33	0.04135
GO:0001738	morphogenesis of a polarized epithelium	PL N	102	4	2.59	0.04155
GO:0007200	phospholipase C-activating G protein-cou...	PL N	31	3	0.79	0.04249
GO:0007413	axonal fasciculation	PL N	31	3	0.79	0.04249
GO:0045665	negative regulation of neuron differenti...	PL N	102	6	2.59	0.04336
GO:0002758	innate immune response-activating signal...	PL N	32	3	0.81	0.04605
GO:0048857	neural nucleus development	PL N	14	2	0.35	0.04746
GO:1901616	organic hydroxy compound catabolic proce...	PL N	14	2	0.35	0.04746
GO:0050867	positive regulation of cell activation	PL N	59	7	1.5	0.04765
GO:0045216	cell-cell junction organization	PL N	133	7	3.37	0.04861
GO:0010464	regulation of mesenchymal cell prolifera...	PL N	13	2	0.33	0.04968
GO:0032609	interferon-gamma production	PL N	15	2	0.38	0.04971
GO:0046638	positive regulation of alpha-beta T cell...	PL S	11	4	0.28	0.00011
GO:0007478	leg disc morphogenesis	PL S	50	3	1.25	0.00062
GO:0045665	negative regulation of neuron differenti...	PL S	100	9	2.51	0.00076
GO:0050808	synapse organization	PL S	253	13	6.34	0.00105
GO:0048808	male genitalia morphogenesis	PL S	24	4	0.6	0.00212
GO:0045058	T cell selection	PL S	13	3	0.33	0.00363
GO:0070593	dendrite self-avoidance	PL S	13	3	0.33	0.00363
GO:0120033	negative regulation of plasma membrane b...	PL S	14	3	0.35	0.00453
GO:0021700	developmental maturation	PL S	229	14	5.74	0.00459
GO:0001503	ossification	PL S	103	5	2.58	0.00561
GO:0015837	amine transport	PL S	45	3	1.13	0.00591
GO:0001956	positive regulation of neurotransmitter ...	PL S	16	3	0.4	0.00673
GO:0007632	visual behavior	PL S	50	4	1.25	0.00939
GO:0016082	synaptic vesicle priming	PL S	18	3	0.45	0.00945
GO:0050918	positive chemotaxis	PL S	18	3	0.45	0.00945
GO:1905881	positive regulation of oogenesis	PL S	18	3	0.45	0.00945
GO:0045664	regulation of neuron differentiation	PL S	316	18	7.92	0.01095
GO:0070983	dendrite guidance	PL S	19	3	0.48	0.01103
GO:0098742	cell-cell adhesion via plasma-membrane a...	PL S	63	5	1.58	0.0116
GO:1902414	protein localization to cell junction	PL S	41	4	1.03	0.01172
GO:0022603	regulation of anatomical structure morph...	PL S	407	18	10.2	0.01211
GO:0030334	regulation of cell migration	PL S	238	12	5.96	0.01373
GO:0045475	locomotor rhythm	PL S	38	4	0.95	0.0142
GO:0090090	negative regulation of canonical Wnt sig...	PL S	58	5	1.45	0.01424
GO:0048070	regulation of developmental pigmentation	PL S	21	3	0.53	0.0146
GO:0042476	odontogenesis	PL S	49	4	1.23	0.01543
GO:0007349	cellularization	PL S	47	5	1.18	0.01798
GO:0051489	regulation of filopodium assembly	PL S	41	4	1.03	0.01841
GO:0042326	negative regulation of phosphorylation	PL S	172	5	4.31	0.0204
GO:0060323	head morphogenesis	PL S	24	3	0.6	0.02105
GO:0007616	long-term memory	PL S	64	5	1.6	0.02108
GO:0050767	regulation of neurogenesis	PL S	372	18	9.32	0.02291
GO:0010977	negative regulation of neuron projection...	PL S	72	7	1.8	0.02397
GO:0030048	actin filament-based movement	PL S	49	4	1.23	0.02399
GO:0060078	regulation of postsynaptic membrane pote...	PL S	55	4	1.38	0.02407
GO:0002121	inter-male aggressive behavior	PL S	10	2	0.25	0.02452
GO:0006727	ommochrome biosynthetic process	PL S	10	2	0.25	0.02452
GO:0007629	flight behavior	PL S	10	2	0.25	0.02452
GO:0046639	negative regulation of alpha-beta T cell...	PL S	10	2	0.25	0.02452
GO:1900449	regulation of glutamate receptor signali...	PL S	10	2	0.25	0.02452
GO:0045168	cell-cell signaling involved in cell fat...	PL S	14	3	0.35	0.02459
GO:0098876	vesicle-mediated transport to the plasma...	PL S	60	4	1.5	0.02463
GO:1901862	negative regulation of muscle tissue dev...	PL S	25	2	0.63	0.02494
GO:0006140	regulation of nucleotide metabolic proce...	PL S	33	2	0.83	0.025
GO:2001141	regulation of RNA biosynthetic process	PL S	779	18	19.52	0.02593
GO:0003006	developmental process involved in reprod...	PL S	646	21	16.19	0.02721
GO:0043525	positive regulation of neuron apoptotic ...	PL S	27	3	0.68	0.02883
GO:0003323	type B pancreatic cell development	PL S	11	2	0.28	0.02948
GO:0016081	synaptic vesicle docking	PL S	11	2	0.28	0.02948
GO:0036342	post-anal tail morphogenesis	PL S	11	2	0.28	0.02948
GO:1901739	regulation of myoblast fusion	PL S	11	2	0.28	0.02948
GO:0010770	positive regulation of cell morphogenesi...	PL S	74	6	1.85	0.02954
GO:0007368	determination of left/right symmetry	PL S	55	4	1.38	0.03142
GO:0030036	actin cytoskeleton organization	PL S	264	9	6.61	0.03159
GO:0044271	cellular nitrogen compound biosynthetic ...	PL S	1166	27	29.21	0.03294
GO:0002052	positive regulation of neuroblast prolif...	PL S	12	2	0.3	0.03481
GO:0007317	regulation of pole plasm oskar mRNA loca...	PL S	12	2	0.3	0.03481
GO:0031069	hair follicle morphogenesis	PL S	12	2	0.3	0.03481
GO:0031116	positive regulation of microtubule polym...	PL S	12	2	0.3	0.03481
GO:0045026	plasma membrane fusion	PL S	12	2	0.3	0.03481
GO:0060037	pharyngeal system development	PL S	12	2	0.3	0.03481
GO:0071526	semaphorin-plexin signaling pathway	PL S	12	2	0.3	0.03481
GO:1900744	regulation of p38MAPK cascade	PL S	12	2	0.3	0.03481
GO:0050768	negative regulation of neurogenesis	PL S	152	9	3.81	0.03582
GO:0007157	heterophilic cell-cell adhesion via plas...	PL S	30	3	0.75	0.03792
GO:0031646	positive regulation of nervous system pr...	PL S	30	3	0.75	0.03792
GO:0065009	regulation of molecular function	PL S	787	20	19.72	0.03897
GO:0010661	positive regulation of muscle cell apopt...	PL S	13	2	0.33	0.04048
GO:0021516	dorsal spinal cord development	PL S	13	2	0.33	0.04048
GO:0032594	protein transport within lipid bilayer	PL S	13	2	0.33	0.04048
GO:0033059	cellular pigmentation	PL S	13	2	0.33	0.04048
GO:0033081	regulation of T cell differentiation in ...	PL S	13	2	0.33	0.04048
GO:0046331	lateral inhibition	PL S	13	2	0.33	0.04048
GO:0048791	calcium ion-regulated exocytosis of neur...	PL S	13	2	0.33	0.04048
GO:0090382	phagosome maturation	PL S	13	2	0.33	0.04048
GO:2000463	positive regulation of excitatory postsy...	PL S	13	2	0.33	0.04048
GO:0051130	positive regulation of cellular componen...	PL S	422	14	10.57	0.04459
GO:0002793	positive regulation of peptide secretion	PL S	71	4	1.78	0.04467
GO:0007631	feeding behavior	PL S	83	4	2.08	0.04505
GO:0030902	hindbrain development	PL S	76	5	1.9	0.04511
GO:0003156	regulation of animal organ formation	PL S	14	2	0.35	0.04647
GO:0005978	glycogen biosynthetic process	PL S	14	2	0.35	0.04647
GO:0007620	copulation	PL S	14	2	0.35	0.04647
GO:0030947	regulation of vascular endothelial growt...	PL S	14	2	0.35	0.04647
GO:0035277	spiracle morphogenesis, open tracheal sy...	PL S	14	2	0.35	0.04647
GO:0050931	pigment cell differentiation	PL S	14	2	0.35	0.04647
GO:0051968	positive regulation of synaptic transmis...	PL S	14	2	0.35	0.04647
GO:0060282	positive regulation of oocyte developmen...	PL S	14	2	0.35	0.04647
GO:1901224	positive regulation of NIK/NF-kappaB sig...	PL S	14	2	0.35	0.04647
GO:1902875	regulation of embryonic pattern specific...	PL S	14	2	0.35	0.04647
GO:2000114	regulation of establishment of cell pola...	PL S	14	2	0.35	0.04647
GO:0046661	male sex differentiation	PL S	98	5	2.46	0.04861
GO:0032609	interferon-gamma production	PL S	15	2	0.38	0.04913
GO:1902743	regulation of lamellipodium organization	PL S	17	2	0.43	0.04915
GO:0035773	insulin secretion involved in cellular r...	PL S	28	2	0.7	0.0493
GO:0042593	glucose homeostasis	PL S	89	6	2.23	0.04975
GO:0050680	negative regulation of epithelial cell p...	SE	42	8	2.06	0.00081
GO:0007389	pattern specification process	SE	350	26	17.19	0.00187
GO:0048867	stem cell fate determination	SE	20	5	0.98	0.00229
GO:0021516	dorsal spinal cord development	SE	13	4	0.64	0.00284
GO:0021697	cerebellar cortex formation	SE	13	4	0.64	0.00284
GO:0048592	eye morphogenesis	SE	223	21	10.95	0.00692
GO:0007193	adenylate cyclase-inhibiting G protein-c...	SE	26	5	1.28	0.00766
GO:0048596	embryonic camera-type eye morphogenesis	SE	17	4	0.84	0.0081
GO:0007314	oocyte anterior/posterior axis specifica...	SE	46	5	2.26	0.01079
GO:0051973	positive regulation of telomerase activi...	SE	10	3	0.49	0.01083
GO:0071526	semaphorin-plexin signaling pathway	SE	10	3	0.49	0.01083
GO:0072499	photoreceptor cell axon guidance	SE	19	4	0.93	0.01221
GO:2000648	positive regulation of stem cell prolife...	SE	19	4	0.93	0.01221
GO:0007419	ventral cord development	SE	29	5	1.42	0.01228
GO:0072073	kidney epithelium development	SE	56	7	2.75	0.01312
GO:0060446	branching involved in open tracheal syst...	SE	28	6	1.38	0.01389
GO:0002089	lens morphogenesis in camera-type eye	SE	11	3	0.54	0.01436
GO:0007465	R7 cell fate commitment	SE	11	3	0.54	0.01436
GO:0019377	glycolipid catabolic process	SE	11	3	0.54	0.01436
GO:0043704	photoreceptor cell fate specification	SE	11	3	0.54	0.01436
GO:0042078	germ-line stem cell division	SE	21	4	1.03	0.01747
GO:0002052	positive regulation of neuroblast prolif...	SE	12	3	0.59	0.01846
GO:0007280	pole cell migration	SE	12	3	0.59	0.01846
GO:0021533	cell differentiation in hindbrain	SE	12	3	0.59	0.01846
GO:0000380	alternative mRNA splicing, via spliceoso...	SE	41	5	2.01	0.02146
GO:0045217	cell-cell junction maintenance	SE	17	3	0.84	0.02166
GO:0001841	neural tube formation	SE	48	4	2.36	0.02178
GO:0010628	positive regulation of gene expression	SE	595	36	29.23	0.02255
GO:0007506	gonadal mesoderm development	SE	13	3	0.64	0.02315
GO:0021680	cerebellar Purkinje cell layer developme...	SE	13	3	0.64	0.02315
GO:0048821	erythrocyte development	SE	13	3	0.64	0.02315
GO:0098722	asymmetric stem cell division	SE	34	5	1.67	0.02361
GO:0035556	intracellular signal transduction	SE	747	39	36.69	0.02533
GO:0050808	synapse organization	SE	254	17	12.48	0.0257
GO:0030902	hindbrain development	SE	79	12	3.88	0.02603
GO:0055059	asymmetric neuroblast division	SE	24	4	1.18	0.02767
GO:0030431	sleep	SE	50	5	2.46	0.0278
GO:0007400	neuroblast fate determination	SE	14	3	0.69	0.02842
GO:0030501	positive regulation of bone mineralizati...	SE	14	3	0.69	0.02842
GO:0046949	fatty-acyl-CoA biosynthetic process	SE	14	3	0.69	0.02842
GO:0048149	behavioral response to ethanol	SE	36	5	1.77	0.02957
GO:0048016	inositol phosphate-mediated signaling	SE	21	5	1.03	0.03084
GO:0007187	G protein-coupled receptor signaling pat...	SE	49	6	2.41	0.03118
GO:0007411	axon guidance	SE	237	20	11.64	0.03139
GO:0015914	phospholipid transport	SE	17	3	0.84	0.03143
GO:0051155	positive regulation of striated muscle c...	SE	26	4	1.28	0.03405
GO:0030148	sphingolipid biosynthetic process	SE	29	4	1.42	0.03412
GO:0120033	negative regulation of plasma membrane b...	SE	15	3	0.74	0.03428
GO:0071560	cellular response to transforming growth...	SE	73	4	3.59	0.0352
GO:0036445	neuronal stem cell division	SE	26	4	1.28	0.03608
GO:0048701	embryonic cranial skeleton morphogenesis	SE	33	5	1.62	0.04003
GO:0045475	locomotor rhythm	SE	39	5	1.92	0.04016
GO:0060788	ectodermal placode formation	SE	16	3	0.79	0.0407
GO:0060541	respiratory system development	SE	182	15	8.94	0.04078
GO:0035150	regulation of tube size	SE	79	9	3.88	0.04126
GO:0072175	epithelial tube formation	SE	68	6	3.34	0.04236
GO:0042471	ear morphogenesis	SE	53	5	2.6	0.04248
GO:0030316	osteoclast differentiation	SE	32	3	1.57	0.04291
GO:0048859	formation of anatomical boundary	SE	32	3	1.57	0.04291
GO:0016126	sterol biosynthetic process	SE	33	3	1.62	0.04293
GO:0042051	compound eye photoreceptor development	SE	52	7	2.55	0.04616
GO:0001656	metanephros development	SE	35	5	1.72	0.04694
GO:0002062	chondrocyte differentiation	SE	36	4	1.77	0.04764
GO:0035147	branch fusion, open tracheal system	SE	17	3	0.84	0.04769
GO:0048793	pronephros development	SE	17	3	0.84	0.04769
GO:0051453	regulation of intracellular pH	SE	17	3	0.84	0.04769
GO:0046677	response to antibiotic	SE	181	15	8.89	0.04874
GO:0007483	genital disc morphogenesis	SE	14	3	0.69	0.04875
GO:0060421	positive regulation of heart growth	SE	15	3	0.74	0.04876
GO:0003231	cardiac ventricle development	SE	45	4	2.21	0.04889
GO:1902743	regulation of lamellipodium organization	SE	17	2	0.84	0.04906
GO:0071219	cellular response to molecule of bacteri...	SE	39	3	1.92	0.04908
GO:0046545	development of primary female sexual cha...	SE	48	2	2.36	0.04949
